# Supplementary material for: Ficolin-2: A potential immune-related therapeutic target with low expression in liver cancer
Source: Front Oncol. 2022 Nov 8;12:987481. doi: 10.3389/fonc.2022.987481 (PMC9679423; doi:10.3389/fonc.2022.987481)
Supplement: Supplementary file 1 [file Table_1.xlsx]

## Sheet: Sheet1
Attachment 2 The connection between FCN2 expression and patient clinicopathological features [n(percent)]
Characteristic	Low expression of FCN2	High expression of FCN2	p
n	187	187
T stage, n (%)			0.296
T1	84 (22.6%)	99 (26.7%)
T2	55 (14.8%)	40 (10.8%)
T3	41 (11.1%)	39 (10.5%)
T4	7 (1.9%)	6 (1.6%)
N stage, n (%)			0.624
N0	133 (51.6%)	121 (46.9%)
N1	3 (1.2%)	1 (0.4%)
M stage, n (%)			0.624
M0	140 (51.5%)	128 (47.1%)
M1	3 (1.1%)	1 (0.4%)
Pathologic stage, n (%)			0.185
Stage I	79 (22.6%)	94 (26.9%)
Stage II	50 (14.3%)	37 (10.6%)
Stage III	43 (12.3%)	42 (12%)
Stage IV	4 (1.1%)	1 (0.3%)
Tumor status, n (%)			0.334
Tumor free	94 (26.5%)	108 (30.4%)
With tumor	80 (22.5%)	73 (20.6%)
Gender, n (%)			0.077
Female	69 (18.4%)	52 (13.9%)
Male	118 (31.6%)	135 (36.1%)
Race, n (%)			0.287
Asian	86 (23.8%)	74 (20.4%)
Black or African American	6 (1.7%)	11 (3%)
White	90 (24.9%)	95 (26.2%)
Age, n (%)			0.961
<=60	89 (23.9%)	88 (23.6%)
>60	97 (26%)	99 (26.5%)
Weight, n (%)			0.581
<=70	94 (27.2%)	90 (26%)
>70	77 (22.3%)	85 (24.6%)
Height, n (%)			0.024
< 170	108 (31.7%)	93 (27.3%)
>=170	57 (16.7%)	83 (24.3%)
BMI, n (%)			0.688
<=25	89 (26.4%)	88 (26.1%)
>25	76 (22.6%)	84 (24.9%)
AFP(ng/ml), n (%)			0.004
<=400	93 (33.2%)	122 (43.6%)
>400	42 (15%)	23 (8.2%)
Histologic grade, n (%)			0.729
G1	25 (6.8%)	30 (8.1%)
G2	88 (23.8%)	90 (24.4%)
G3	66 (17.9%)	58 (15.7%)
G4	7 (1.9%)	5 (1.4%)
Child-Pugh grade, n (%)			0.174
A	110 (45.6%)	109 (45.2%)
B	7 (2.9%)	14 (5.8%)
C	0 (0%)	1 (0.4%)
Prothrombin time, n (%)			0.621
<=4	97 (32.7%)	111 (37.4%)
>4	45 (15.2%)	44 (14.8%)
Albumin(g/dl), n (%)			1
<3.5	32 (10.7%)	37 (12.3%)
>=3.5	109 (36.3%)	122 (40.7%)
Adjacent hepatic tissue inflammation, n (%)			0.751
None	55 (23.2%)	63 (26.6%)
Mild	49 (20.7%)	52 (21.9%)
Severe	7 (3%)	11 (4.6%)
Residual tumor, n (%)			0.542
R0	162 (47%)	165 (47.8%)
R1	7 (2%)	10 (2.9%)
R2	1 (0.3%)	0 (0%)
Fibrosis ishak score, n (%)			0.189
0	29 (13.5%)	46 (21.4%)
44563	13 (6%)	18 (8.4%)
44624	13 (6%)	15 (7%)
44687	45 (20.9%)	36 (16.7%)
Vascular invasion, n (%)			0.55
No	99 (31.1%)	109 (34.3%)
Yes	57 (17.9%)	53 (16.7%)
