# Supplementary material for: Ficolin-2: A potential immune-related therapeutic target with low expression in liver cancer
Source: Front Oncol. 2022 Nov 8;12:987481. doi: 10.3389/fonc.2022.987481 (PMC9679423; doi:10.3389/fonc.2022.987481)
Supplement: Supplementary file 2 [file Table_2.xlsx]

## Sheet: Sheet1
Attachment3 Correlation of FCN2 expression with clinicopathological features (logistic regression)
Characteristics	Total(N)	Odds Ratio(OR)	P value
T stage (T2&T3&T4 vs. T1)	371	0.700 (0.465-1.053)	0.087
N stage (N1 vs. N0)	258	0.366 (0.018-2.905)	0.387
M stage (M1 vs. M0)	272	0.365 (0.018-2.888)	0.385
Pathologic stage (Stage II&Stage III&Stage IV vs. Stage I)	350	0.693 (0.454-1.055)	0.088
Gender (Male vs. Female)	374	1.518 (0.983-2.356)	0.061
Tumor status (With tumor vs. Tumor free)	355	0.794 (0.521-1.209)	0.283
Age (>60 vs. <=60)	373	1.032 (0.687-1.551)	0.878
Weight (>70 vs. <=70)	346	1.153 (0.756-1.761)	0.509
Height (>=170 vs. < 170)	341	1.691 (1.095-2.624)	0.018
BMI (>25 vs. <=25)	337	1.118 (0.729-1.716)	0.61
Race (Black or African American&White vs. Asian)	362	1.283 (0.847-1.947)	0.24
Residual tumor (R1&R2 vs. R0)	345	1.227 (0.472-3.289)	0.674
Histologic grade (G2&G3&G4 vs. G1)	369	0.792 (0.443-1.406)	0.427
Adjacent hepatic tissue inflammation (Mild&Severe vs. None)	237	0.982 (0.589-1.637)	0.945
AFP(ng/ml) (>400 vs. <=400)	280	0.417 (0.232-0.736)	0.003
Albumin(g/dl) (>=3.5 vs. <3.5)	300	0.968 (0.563-1.659)	0.906
Prothrombin time (>4 vs. <=4)	297	0.854 (0.519-1.405)	0.535
Child-Pugh grade (B&C vs. A)	241	2.163 (0.876-5.854)	0.106
Fibrosis ishak score (1/2&3/4&5/6 vs. 0)	215	0.613 (0.344-1.080)	0.092
Vascular invasion (Yes vs. No)	318	0.845 (0.531-1.341)	0.474
